# Supplementary material for: Elucidating Novel Targets for Ovarian Cancer Antibody–Drug Conjugate Development: Integrating In Silico Prediction and Surface Plasmon Resonance to Identify Targets with Enhanced Antibody Internalization Capacity
Source: Antibodies (Basel). 2023 Oct 16;12(4):65. doi: 10.3390/antib12040065 (PMC10594448; doi:10.3390/antib12040065)
Supplement: Supplementary file 1 [file antibodies-12-00065-s001.zip]

Archive with 1 entries (1 files):
- antibodies-2620246-supplementary.pdf
